# Supplementary material for: Machine learning methods for automated classification of tumors with papillary thyroid carcinoma-like nuclei: A quantitative analysis
Source: PLoS One. 2021 Sep 22;16(9):e0257635. doi: 10.1371/journal.pone.0257635 (PMC8457451; doi:10.1371/journal.pone.0257635)
Supplement: S2 File — Full list of classification results on the Nikiforov dataset for all trained feature-based classification and deep learning-based classification variants. (XLSX) [file pone.0257635.s004.xlsx]

## Sheet: Niki. FeatureBasedClass
quantile_transform	scaler	feature_selection_method	n_features	classifier	accuracy_train	accuracy_val	accuracy_test
True	std	chi2	22	SVC	0.904135	0.859023	0.834586
True	none	chi2	15	SVC	0.898496	0.857143	0.827068
True	std	chi2	15	SVC	0.883459	0.857143	0.842105
True	std	chi2	16	SVC	0.889098	0.857143	0.842105
True	std	chi2	18	SVC	0.892857	0.857143	0.827068
True	std	chi2	19	SVC	0.904135	0.857143	0.834586
True	none	chi2	22	RandomForestClassifier	0.992481	0.855263	0.819549
True	std	chi2	17	SVC	0.885338	0.855263	0.842105
True	std	chi2	23	SVC	0.887218	0.855263	0.827068
True	std	chi2	22	RandomForestClassifier	0.992481	0.855263	0.819549
True	std	sfs	3	SVC	0.902256	0.855263	0.857143
True	none	chi2	16	SVC	0.887218	0.853383	0.842105
True	none	chi2	18	SVC	0.892857	0.853383	0.827068
True	none	chi2	19	SVC	0.900376	0.853383	0.827068
True	std	chi2	12	SVC	0.87782	0.853383	0.842105
True	std	chi2	20	SVC	0.898496	0.853383	0.842105
True	std	chi2	24	SVC	0.902256	0.853383	0.827068
True	none	chi2	12	SVC	0.881579	0.851504	0.849624
True	none	chi2	13	SVC	0.898496	0.851504	0.842105
True	none	chi2	14	SVC	0.892857	0.851504	0.827068
True	none	chi2	17	SVC	0.887218	0.851504	0.842105
True	none	chi2	22	SVC	0.889098	0.851504	0.827068
True	std	chi2	14	SVC	0.879699	0.851504	0.834586
True	std	sfs	2	LogisticRegression	0.87782	0.851504	0.842105
True	none	chi2	20	SVC	0.904135	0.849624	0.834586
True	std	chi2	13	SVC	0.87782	0.849624	0.842105
True	std	sfs	2	SVC	0.885338	0.849624	0.857143
True	none	chi2	21	RandomForestClassifier	0.996241	0.847744	0.81203
True	std	chi2	6	SVC	0.87782	0.847744	0.849624
True	std	chi2	21	SVC	0.889098	0.847744	0.842105
True	std	chi2	25	SVC	0.890977	0.847744	0.834586
True	std	chi2	21	RandomForestClassifier	0.996241	0.847744	0.81203
True	std	sfs	13	LogisticRegression	0.909774	0.847744	0.842105
True	none	sfs	3	SVC	0.900376	0.847744	0.827068
True	none	chi2	23	RandomForestClassifier	1	0.845865	0.827068
True	std	chi2	23	RandomForestClassifier	1	0.845865	0.827068
True	std	sfs	3	LogisticRegression	0.885338	0.845865	0.857143
True	std	sfs	4	LogisticRegression	0.890977	0.845865	0.857143
True	none	sfs	2	SVC	0.881579	0.845865	0.827068
True	none	chi2	21	SVC	0.887218	0.843985	0.827068
True	none	chi2	23	SVC	0.883459	0.843985	0.842105
True	none	chi2	24	SVC	0.911654	0.843985	0.804511
True	none	chi2	14	RandomForestClassifier	0.994361	0.843985	0.842105
True	none	chi2	17	RandomForestClassifier	0.988722	0.843985	0.842105
True	none	chi2	20	RandomForestClassifier	1	0.843985	0.819549
True	std	chi2	14	RandomForestClassifier	0.994361	0.843985	0.842105
True	std	chi2	17	RandomForestClassifier	0.988722	0.843985	0.842105
True	std	chi2	20	RandomForestClassifier	1	0.843985	0.819549
True	std	sfs	5	LogisticRegression	0.892857	0.843985	0.834586
True	std	sfs	11	LogisticRegression	0.896617	0.843985	0.842105
True	std	sfs	12	LogisticRegression	0.900376	0.843985	0.834586
False	std	chi2	21	RandomForestClassifier	0.99812	0.842105	0.81203
True	none	chi2	24	RandomForestClassifier	0.992481	0.842105	0.796992
True	std	chi2	24	RandomForestClassifier	0.992481	0.842105	0.796992
True	std	sfs	19	SVC	0.921053	0.842105	0.789474
True	std	sfs	9	LogisticRegression	0.896617	0.842105	0.827068
False	none	chi2	21	RandomForestClassifier	0.99812	0.842105	0.81203
False	std	chi2	23	RandomForestClassifier	1	0.840226	0.81203
False	std	chi2	24	RandomForestClassifier	1	0.840226	0.81203
True	none	chi2	25	SVC	0.885338	0.840226	0.834586
True	none	chi2	15	RandomForestClassifier	0.99812	0.840226	0.81203
True	std	chi2	15	RandomForestClassifier	0.99812	0.840226	0.81203
True	std	sfs	5	SVC	0.919173	0.840226	0.864662
True	std	sfs	16	SVC	0.922932	0.840226	0.796992
True	none	sfs	5	SVC	0.930451	0.840226	0.789474
True	none	sfs	15	SVC	0.930451	0.840226	0.834586
True	none	sfs	16	SVC	0.930451	0.840226	0.819549
False	none	chi2	23	RandomForestClassifier	1	0.840226	0.81203
False	none	chi2	24	RandomForestClassifier	1	0.840226	0.81203
False	std	chi2	20	RandomForestClassifier	0.992481	0.838346	0.827068
False	std	chi2	22	RandomForestClassifier	0.99812	0.838346	0.834586
False	std	chi2	25	RandomForestClassifier	0.992481	0.838346	0.81203
True	none	chi2	6	SVC	0.868421	0.838346	0.857143
True	none	chi2	13	RandomForestClassifier	0.990602	0.838346	0.827068
True	std	chi2	7	SVC	0.866541	0.838346	0.857143
True	std	chi2	11	SVC	0.87406	0.838346	0.857143
True	std	chi2	13	RandomForestClassifier	0.990602	0.838346	0.827068
True	std	sfs	13	SVC	0.921053	0.838346	0.834586
True	std	sfs	15	SVC	0.93797	0.838346	0.842105
True	std	sfs	17	SVC	0.93797	0.838346	0.834586
True	std	sfs	8	LogisticRegression	0.894737	0.838346	0.819549
True	std	sfs	10	LogisticRegression	0.898496	0.838346	0.827068
True	std	sfs	21	LogisticRegression	0.911654	0.838346	0.842105
True	std	sfs	24	LogisticRegression	0.913534	0.838346	0.81203
True	none	sfs	23	SVC	0.971805	0.838346	0.804511
False	none	chi2	20	RandomForestClassifier	0.992481	0.838346	0.827068
False	none	chi2	22	RandomForestClassifier	0.99812	0.838346	0.834586
False	none	chi2	25	RandomForestClassifier	0.992481	0.838346	0.81203
False	std	chi2	8	SVC	0.855263	0.836466	0.842105
False	std	chi2	19	RandomForestClassifier	0.994361	0.836466	0.81203
True	none	chi2	7	SVC	0.862782	0.836466	0.857143
True	none	chi2	8	SVC	0.868421	0.836466	0.857143
True	none	chi2	9	SVC	0.879699	0.836466	0.87218
True	none	chi2	13	KNeighborsClassifier	0.870301	0.836466	0.857143
True	none	chi2	16	RandomForestClassifier	0.984962	0.836466	0.849624
True	none	chi2	18	RandomForestClassifier	1	0.836466	0.827068
True	none	chi2	19	RandomForestClassifier	1	0.836466	0.819549
True	std	chi2	10	SVC	0.87406	0.836466	0.864662
True	std	chi2	13	KNeighborsClassifier	0.870301	0.836466	0.857143
True	std	chi2	16	RandomForestClassifier	0.984962	0.836466	0.849624
True	std	chi2	18	RandomForestClassifier	1	0.836466	0.827068
True	std	chi2	19	RandomForestClassifier	1	0.836466	0.819549
True	std	sfs	12	SVC	0.926692	0.836466	0.864662
True	std	sfs	14	SVC	0.911654	0.836466	0.804511
True	std	sfs	6	LogisticRegression	0.894737	0.836466	0.827068
True	std	sfs	16	LogisticRegression	0.902256	0.836466	0.827068
True	none	sfs	17	SVC	0.930451	0.836466	0.819549
True	none	sfs	19	SVC	0.930451	0.836466	0.804511
True	none	sfs	22	SVC	0.949248	0.836466	0.804511
False	none	chi2	19	RandomForestClassifier	0.994361	0.836466	0.81203
False	std	chi2	15	RandomForestClassifier	1	0.834586	0.827068
True	none	chi2	10	SVC	0.890977	0.834586	0.864662
True	none	chi2	11	SVC	0.885338	0.834586	0.857143
True	none	chi2	25	RandomForestClassifier	0.996241	0.834586	0.796992
True	std	chi2	8	SVC	0.87594	0.834586	0.849624
True	std	chi2	25	RandomForestClassifier	0.996241	0.834586	0.796992
True	std	sfs	4	SVC	0.906015	0.834586	0.857143
True	std	sfs	11	SVC	0.941729	0.834586	0.857143
True	std	sfs	20	SVC	0.907895	0.834586	0.804511
True	std	sfs	21	SVC	0.926692	0.834586	0.827068
True	std	sfs	7	LogisticRegression	0.894737	0.834586	0.819549
True	std	sfs	14	LogisticRegression	0.902256	0.834586	0.827068
True	std	sfs	19	LogisticRegression	0.915414	0.834586	0.849624
True	std	sfs	23	LogisticRegression	0.917293	0.834586	0.842105
True	none	sfs	20	SVC	0.928571	0.834586	0.827068
False	none	chi2	15	RandomForestClassifier	1	0.834586	0.827068
False	std	chi2	10	SVC	0.860902	0.832707	0.781955
False	std	chi2	11	SVC	0.864662	0.832707	0.796992
False	std	chi2	13	SVC	0.860902	0.832707	0.834586
False	std	chi2	14	SVC	0.862782	0.832707	0.849624
False	std	chi2	18	SVC	0.87218	0.832707	0.81203
False	std	chi2	14	LogisticRegression	0.857143	0.832707	0.819549
False	std	chi2	15	LogisticRegression	0.857143	0.832707	0.834586
False	std	chi2	12	RandomForestClassifier	0.990602	0.832707	0.819549
True	none	chi2	14	KNeighborsClassifier	0.868421	0.832707	0.842105
True	none	chi2	15	KNeighborsClassifier	0.860902	0.832707	0.842105
True	std	chi2	9	SVC	0.87406	0.832707	0.864662
True	std	chi2	14	KNeighborsClassifier	0.868421	0.832707	0.842105
True	std	sfs	6	SVC	0.915414	0.832707	0.81203
True	std	sfs	9	SVC	0.911654	0.832707	0.81203
True	std	sfs	10	SVC	0.917293	0.832707	0.834586
True	std	sfs	18	SVC	0.909774	0.832707	0.804511
True	std	sfs	23	SVC	0.93985	0.832707	0.81203
True	std	sfs	15	LogisticRegression	0.907895	0.832707	0.857143
True	std	sfs	17	LogisticRegression	0.911654	0.832707	0.827068
True	std	sfs	18	LogisticRegression	0.909774	0.832707	0.842105
True	none	sfs	10	SVC	0.917293	0.832707	0.834586
True	none	sfs	11	SVC	0.93609	0.832707	0.842105
True	none	sfs	13	SVC	0.913534	0.832707	0.834586
True	none	sfs	14	SVC	0.930451	0.832707	0.842105
True	none	sfs	21	SVC	0.949248	0.832707	0.796992
True	none	sfs	6	LogisticRegression	0.866541	0.832707	0.827068
False	none	chi2	12	RandomForestClassifier	0.990602	0.832707	0.819549
False	std	chi2	6	SVC	0.851504	0.830827	0.796992
False	std	chi2	9	SVC	0.855263	0.830827	0.819549
False	std	chi2	12	SVC	0.857143	0.830827	0.789474
False	std	chi2	20	SVC	0.859023	0.830827	0.796992
False	std	chi2	21	SVC	0.870301	0.830827	0.81203
False	std	chi2	10	LogisticRegression	0.847744	0.830827	0.827068
False	std	chi2	12	LogisticRegression	0.859023	0.830827	0.827068
False	std	chi2	16	LogisticRegression	0.859023	0.830827	0.834586
False	std	chi2	13	RandomForestClassifier	1	0.830827	0.827068
True	none	chi2	13	LogisticRegression	0.849624	0.830827	0.81203
True	none	chi2	11	RandomForestClassifier	0.996241	0.830827	0.827068
True	std	chi2	5	SVC	0.868421	0.830827	0.857143
True	std	chi2	15	KNeighborsClassifier	0.860902	0.830827	0.834586
True	std	chi2	11	RandomForestClassifier	0.996241	0.830827	0.827068
True	none	none	-1	RandomForestClassifier	0.996241	0.830827	0.81203
True	std	none	-1	RandomForestClassifier	0.996241	0.830827	0.81203
False	std	sfs	2	SVC	0.87406	0.830827	0.864662
False	std	sfs	6	SVC	0.921053	0.830827	0.834586
False	std	sfs	8	SVC	0.921053	0.830827	0.834586
True	std	sfs	8	SVC	0.911654	0.830827	0.842105
True	std	sfs	22	SVC	0.917293	0.830827	0.796992
True	std	sfs	20	LogisticRegression	0.909774	0.830827	0.842105
True	std	sfs	22	LogisticRegression	0.917293	0.830827	0.842105
True	std	sfs	25	LogisticRegression	0.915414	0.830827	0.819549
True	none	sfs	9	SVC	0.921053	0.830827	0.81203
True	none	sfs	12	SVC	0.915414	0.830827	0.827068
True	none	sfs	18	SVC	0.949248	0.830827	0.804511
False	none	chi2	13	RandomForestClassifier	1	0.830827	0.827068
False	std	chi2	5	SVC	0.825188	0.828947	0.774436
False	std	chi2	15	SVC	0.851504	0.828947	0.796992
False	std	chi2	16	SVC	0.851504	0.828947	0.796992
False	std	chi2	17	SVC	0.870301	0.828947	0.842105
False	std	chi2	19	SVC	0.857143	0.828947	0.796992
False	std	chi2	13	LogisticRegression	0.860902	0.828947	0.827068
False	std	chi2	16	RandomForestClassifier	0.994361	0.828947	0.796992
False	std	chi2	17	RandomForestClassifier	1	0.828947	0.842105
True	none	chi2	6	LogisticRegression	0.851504	0.828947	0.842105
True	none	chi2	12	LogisticRegression	0.849624	0.828947	0.796992
True	none	chi2	14	LogisticRegression	0.851504	0.828947	0.796992
True	none	chi2	15	LogisticRegression	0.851504	0.828947	0.81203
True	none	chi2	12	RandomForestClassifier	0.988722	0.828947	0.834586
True	std	chi2	12	RandomForestClassifier	0.988722	0.828947	0.834586
False	std	none	-1	RandomForestClassifier	0.990602	0.828947	0.789474
False	std	sfs	7	SVC	0.913534	0.828947	0.834586
False	std	sfs	10	SVC	0.934211	0.828947	0.834586
True	none	sfs	6	SVC	0.911654	0.828947	0.81203
True	none	sfs	25	SVC	0.954887	0.828947	0.766917
False	none	chi2	16	RandomForestClassifier	0.994361	0.828947	0.796992
False	none	chi2	17	RandomForestClassifier	1	0.828947	0.842105
False	none	none	-1	RandomForestClassifier	0.990602	0.828947	0.789474
False	std	chi2	7	SVC	0.847744	0.827068	0.774436
False	std	chi2	22	SVC	0.860902	0.827068	0.796992
False	std	chi2	13	KNeighborsClassifier	0.843985	0.827068	0.796992
False	std	chi2	9	LogisticRegression	0.845865	0.827068	0.819549
False	std	chi2	11	LogisticRegression	0.855263	0.827068	0.827068
False	std	chi2	17	LogisticRegression	0.857143	0.827068	0.834586
True	none	chi2	16	KNeighborsClassifier	0.853383	0.827068	0.842105
True	none	chi2	9	LogisticRegression	0.853383	0.827068	0.827068
True	none	chi2	18	LogisticRegression	0.845865	0.827068	0.81203
True	std	chi2	16	KNeighborsClassifier	0.853383	0.827068	0.842105
True	std	chi2	10	LogisticRegression	0.859023	0.827068	0.81203
False	std	sfs	3	SVC	0.898496	0.827068	0.849624
False	std	sfs	2	LogisticRegression	0.849624	0.827068	0.81203
False	std	sfs	3	LogisticRegression	0.866541	0.827068	0.796992
True	std	sfs	7	SVC	0.911654	0.827068	0.842105
True	std	sfs	24	SVC	0.949248	0.827068	0.827068
True	none	sfs	17	LogisticRegression	0.87406	0.827068	0.864662
True	none	sfs	18	LogisticRegression	0.87406	0.827068	0.864662
False	std	chi2	23	SVC	0.860902	0.825188	0.796992
False	std	chi2	18	LogisticRegression	0.860902	0.825188	0.827068
False	std	chi2	14	RandomForestClassifier	1	0.825188	0.834586
False	std	chi2	18	RandomForestClassifier	0.988722	0.825188	0.81203
True	none	chi2	5	KNeighborsClassifier	0.870301	0.825188	0.834586
True	none	chi2	11	KNeighborsClassifier	0.862782	0.825188	0.849624
True	none	chi2	12	KNeighborsClassifier	0.870301	0.825188	0.864662
True	none	chi2	17	KNeighborsClassifier	0.87594	0.825188	0.827068
True	none	chi2	16	LogisticRegression	0.851504	0.825188	0.804511
True	none	chi2	19	LogisticRegression	0.845865	0.825188	0.804511
True	std	chi2	5	KNeighborsClassifier	0.870301	0.825188	0.834586
True	std	chi2	11	KNeighborsClassifier	0.862782	0.825188	0.849624
True	std	chi2	12	KNeighborsClassifier	0.870301	0.825188	0.864662
True	std	chi2	17	KNeighborsClassifier	0.87594	0.825188	0.827068
False	std	sfs	5	SVC	0.906015	0.825188	0.834586
False	std	sfs	4	LogisticRegression	0.870301	0.825188	0.81203
False	std	sfs	13	LogisticRegression	0.892857	0.825188	0.834586
False	std	sfs	15	LogisticRegression	0.894737	0.825188	0.81203
True	std	sfs	9	KNeighborsClassifier	0.913534	0.825188	0.796992
True	std	sfs	11	KNeighborsClassifier	0.911654	0.825188	0.789474
True	none	sfs	8	SVC	0.911654	0.825188	0.834586
True	none	sfs	24	SVC	0.958647	0.825188	0.796992
True	none	sfs	9	KNeighborsClassifier	0.911654	0.825188	0.827068
True	none	sfs	11	KNeighborsClassifier	0.913534	0.825188	0.819549
True	none	sfs	23	KNeighborsClassifier	0.924812	0.825188	0.766917
True	none	sfs	13	LogisticRegression	0.862782	0.825188	0.819549
True	none	sfs	19	LogisticRegression	0.87406	0.825188	0.864662
False	none	chi2	14	RandomForestClassifier	1	0.825188	0.834586
False	none	chi2	18	RandomForestClassifier	0.988722	0.825188	0.81203
False	std	chi2	10	KNeighborsClassifier	0.849624	0.823308	0.81203
False	std	chi2	14	KNeighborsClassifier	0.851504	0.823308	0.796992
False	std	chi2	7	LogisticRegression	0.851504	0.823308	0.804511
False	std	chi2	24	LogisticRegression	0.857143	0.823308	0.789474
True	none	chi2	10	KNeighborsClassifier	0.864662	0.823308	0.842105
True	none	chi2	10	LogisticRegression	0.851504	0.823308	0.819549
True	none	chi2	11	LogisticRegression	0.855263	0.823308	0.819549
True	none	chi2	17	LogisticRegression	0.847744	0.823308	0.804511
True	none	chi2	20	LogisticRegression	0.843985	0.823308	0.81203
True	none	chi2	10	RandomForestClassifier	0.994361	0.823308	0.834586
True	std	chi2	10	KNeighborsClassifier	0.864662	0.823308	0.842105
True	std	chi2	8	LogisticRegression	0.855263	0.823308	0.827068
True	std	chi2	12	LogisticRegression	0.860902	0.823308	0.81203
True	std	chi2	13	LogisticRegression	0.862782	0.823308	0.81203
True	std	chi2	10	RandomForestClassifier	0.994361	0.823308	0.834586
False	std	sfs	12	SVC	0.932331	0.823308	0.804511
False	std	sfs	25	SVC	0.924812	0.823308	0.759398
False	std	sfs	1	LogisticRegression	0.830827	0.823308	0.766917
False	std	sfs	9	LogisticRegression	0.881579	0.823308	0.827068
False	std	sfs	23	LogisticRegression	0.909774	0.823308	0.781955
False	std	sfs	24	LogisticRegression	0.911654	0.823308	0.774436
True	std	sfs	25	SVC	0.922932	0.823308	0.804511
True	none	sfs	7	SVC	0.930451	0.823308	0.849624
True	none	sfs	3	LogisticRegression	0.853383	0.823308	0.819549
True	none	sfs	4	LogisticRegression	0.870301	0.823308	0.864662
True	none	sfs	5	LogisticRegression	0.862782	0.823308	0.819549
True	none	sfs	15	LogisticRegression	0.866541	0.823308	0.827068
True	none	sfs	21	LogisticRegression	0.868421	0.823308	0.81203
False	none	sfs	25	RandomForestClassifier	0.977444	0.823308	0.744361
False	std	chi2	24	SVC	0.860902	0.821429	0.804511
False	std	chi2	25	SVC	0.859023	0.821429	0.796992
False	std	chi2	8	LogisticRegression	0.851504	0.821429	0.81203
False	std	chi2	19	LogisticRegression	0.859023	0.821429	0.819549
False	std	chi2	11	RandomForestClassifier	0.981203	0.821429	0.842105
True	none	chi2	5	SVC	0.859023	0.821429	0.849624
True	none	chi2	18	KNeighborsClassifier	0.853383	0.821429	0.834586
True	none	chi2	19	KNeighborsClassifier	0.847744	0.821429	0.834586
True	none	chi2	20	KNeighborsClassifier	0.862782	0.821429	0.796992
True	none	chi2	4	LogisticRegression	0.845865	0.821429	0.819549
True	none	chi2	7	LogisticRegression	0.847744	0.821429	0.842105
True	none	chi2	8	LogisticRegression	0.855263	0.821429	0.819549
True	none	chi2	21	LogisticRegression	0.843985	0.821429	0.81203
True	std	chi2	4	SVC	0.87218	0.821429	0.849624
True	std	chi2	18	KNeighborsClassifier	0.853383	0.821429	0.834586
True	std	chi2	19	KNeighborsClassifier	0.847744	0.821429	0.834586
True	std	chi2	20	KNeighborsClassifier	0.862782	0.821429	0.796992
True	std	chi2	6	LogisticRegression	0.862782	0.821429	0.849624
True	std	chi2	9	LogisticRegression	0.855263	0.821429	0.827068
True	std	chi2	11	LogisticRegression	0.859023	0.821429	0.827068
False	std	sfs	4	SVC	0.915414	0.821429	0.819549
False	std	sfs	9	SVC	0.922932	0.821429	0.781955
False	std	sfs	17	SVC	0.924812	0.821429	0.819549
False	std	sfs	20	SVC	0.919173	0.821429	0.789474
False	std	sfs	6	LogisticRegression	0.87782	0.821429	0.81203
False	std	sfs	8	LogisticRegression	0.87782	0.821429	0.81203
False	std	sfs	11	LogisticRegression	0.889098	0.821429	0.81203
True	none	sfs	4	SVC	0.913534	0.821429	0.796992
True	none	sfs	25	KNeighborsClassifier	0.917293	0.821429	0.774436
True	none	sfs	7	LogisticRegression	0.860902	0.821429	0.827068
True	none	sfs	8	LogisticRegression	0.851504	0.821429	0.819549
True	none	sfs	9	LogisticRegression	0.864662	0.821429	0.804511
True	none	sfs	12	LogisticRegression	0.866541	0.821429	0.81203
True	none	sfs	14	LogisticRegression	0.870301	0.821429	0.842105
True	none	sfs	16	LogisticRegression	0.87218	0.821429	0.864662
True	none	sfs	22	LogisticRegression	0.870301	0.821429	0.827068
False	none	chi2	11	RandomForestClassifier	0.981203	0.821429	0.842105
False	std	chi2	4	SVC	0.821429	0.819549	0.766917
False	std	chi2	6	LogisticRegression	0.849624	0.819549	0.804511
False	std	chi2	20	LogisticRegression	0.859023	0.819549	0.819549
False	std	chi2	21	LogisticRegression	0.859023	0.819549	0.819549
False	std	chi2	22	LogisticRegression	0.859023	0.819549	0.796992
False	std	chi2	23	LogisticRegression	0.859023	0.819549	0.81203
False	std	chi2	25	LogisticRegression	0.859023	0.819549	0.804511
True	none	chi2	5	LogisticRegression	0.849624	0.819549	0.819549
True	std	chi2	1	SVC	0.825188	0.819549	0.804511
True	std	chi2	1	LogisticRegression	0.821429	0.819549	0.804511
True	std	chi2	5	LogisticRegression	0.859023	0.819549	0.842105
True	std	chi2	7	LogisticRegression	0.855263	0.819549	0.827068
False	std	sfs	11	SVC	0.919173	0.819549	0.744361
False	std	sfs	13	SVC	0.922932	0.819549	0.796992
False	std	sfs	14	SVC	0.915414	0.819549	0.827068
False	std	sfs	15	SVC	0.924812	0.819549	0.842105
False	std	sfs	19	SVC	0.922932	0.819549	0.819549
False	std	sfs	21	SVC	0.921053	0.819549	0.804511
False	std	sfs	22	SVC	0.917293	0.819549	0.81203
False	std	sfs	12	LogisticRegression	0.892857	0.819549	0.81203
False	std	sfs	14	LogisticRegression	0.892857	0.819549	0.81203
False	std	sfs	16	LogisticRegression	0.896617	0.819549	0.796992
False	std	sfs	17	LogisticRegression	0.900376	0.819549	0.819549
False	std	sfs	22	LogisticRegression	0.907895	0.819549	0.827068
False	std	sfs	19	RandomForestClassifier	0.990602	0.819549	0.75188
True	none	sfs	20	LogisticRegression	0.868421	0.819549	0.827068
True	none	sfs	25	LogisticRegression	0.87594	0.819549	0.834586
False	none	sfs	19	RandomForestClassifier	0.990602	0.819549	0.75188
True	none	chi2	6	KNeighborsClassifier	0.860902	0.817669	0.827068
True	none	chi2	9	KNeighborsClassifier	0.862782	0.817669	0.857143
True	none	chi2	21	KNeighborsClassifier	0.859023	0.817669	0.804511
True	none	chi2	3	LogisticRegression	0.836466	0.817669	0.819549
True	none	chi2	23	LogisticRegression	0.843985	0.817669	0.81203
True	none	chi2	7	RandomForestClassifier	0.996241	0.817669	0.827068
True	std	chi2	6	KNeighborsClassifier	0.860902	0.817669	0.827068
True	std	chi2	9	KNeighborsClassifier	0.862782	0.817669	0.857143
True	std	chi2	21	KNeighborsClassifier	0.859023	0.817669	0.804511
True	std	chi2	14	LogisticRegression	0.860902	0.817669	0.81203
True	std	chi2	7	RandomForestClassifier	0.996241	0.817669	0.827068
False	std	sfs	18	SVC	0.921053	0.817669	0.819549
False	std	sfs	23	SVC	0.932331	0.817669	0.796992
False	std	sfs	24	SVC	0.926692	0.817669	0.796992
False	std	sfs	5	LogisticRegression	0.87594	0.817669	0.819549
False	std	sfs	7	LogisticRegression	0.87782	0.817669	0.81203
False	std	sfs	10	LogisticRegression	0.883459	0.817669	0.827068
False	std	sfs	20	LogisticRegression	0.906015	0.817669	0.819549
True	std	sfs	15	KNeighborsClassifier	0.921053	0.817669	0.789474
True	std	sfs	1	LogisticRegression	0.828947	0.817669	0.81203
True	none	sfs	15	KNeighborsClassifier	0.922932	0.817669	0.759398
True	none	sfs	24	KNeighborsClassifier	0.919173	0.817669	0.781955
True	none	sfs	11	LogisticRegression	0.866541	0.817669	0.81203
True	none	sfs	23	LogisticRegression	0.879699	0.817669	0.81203
False	std	chi2	11	KNeighborsClassifier	0.851504	0.815789	0.804511
True	none	chi2	22	LogisticRegression	0.843985	0.815789	0.804511
True	none	chi2	24	LogisticRegression	0.843985	0.815789	0.81203
True	none	chi2	6	RandomForestClassifier	0.992481	0.815789	0.857143
True	std	chi2	3	SVC	0.838346	0.815789	0.842105
True	std	chi2	6	RandomForestClassifier	0.992481	0.815789	0.857143
False	std	sfs	18	LogisticRegression	0.906015	0.815789	0.81203
False	std	sfs	21	LogisticRegression	0.909774	0.815789	0.804511
True	std	sfs	14	KNeighborsClassifier	0.915414	0.815789	0.781955
True	std	sfs	23	KNeighborsClassifier	0.919173	0.815789	0.774436
True	none	sfs	14	KNeighborsClassifier	0.915414	0.815789	0.774436
True	none	sfs	22	KNeighborsClassifier	0.924812	0.815789	0.766917
True	none	sfs	10	LogisticRegression	0.857143	0.815789	0.781955
False	std	chi2	9	KNeighborsClassifier	0.855263	0.81391	0.796992
False	std	chi2	12	KNeighborsClassifier	0.853383	0.81391	0.796992
False	std	chi2	15	KNeighborsClassifier	0.847744	0.81391	0.796992
False	std	chi2	4	LogisticRegression	0.81391	0.81391	0.766917
False	std	chi2	7	RandomForestClassifier	0.994361	0.81391	0.796992
True	none	chi2	1	SVC	0.808271	0.81391	0.781955
True	none	chi2	7	KNeighborsClassifier	0.870301	0.81391	0.827068
True	none	chi2	25	LogisticRegression	0.845865	0.81391	0.81203
True	std	chi2	7	KNeighborsClassifier	0.870301	0.81391	0.827068
True	std	chi2	15	LogisticRegression	0.860902	0.81391	0.804511
False	std	sfs	16	SVC	0.900376	0.81391	0.804511
False	std	sfs	19	LogisticRegression	0.902256	0.81391	0.81203
False	std	sfs	25	LogisticRegression	0.907895	0.81391	0.781955
False	std	sfs	24	RandomForestClassifier	0.988722	0.81391	0.706767
False	std	sfs	25	RandomForestClassifier	0.983083	0.81391	0.75188
True	std	sfs	1	SVC	0.843985	0.81391	0.796992
True	std	sfs	6	KNeighborsClassifier	0.913534	0.81391	0.796992
True	std	sfs	8	KNeighborsClassifier	0.911654	0.81391	0.781955
True	std	sfs	16	KNeighborsClassifier	0.913534	0.81391	0.796992
True	std	sfs	25	KNeighborsClassifier	0.913534	0.81391	0.789474
True	none	sfs	6	KNeighborsClassifier	0.913534	0.81391	0.796992
True	none	sfs	8	KNeighborsClassifier	0.909774	0.81391	0.789474
True	none	sfs	16	KNeighborsClassifier	0.919173	0.81391	0.759398
True	none	sfs	2	LogisticRegression	0.832707	0.81391	0.81203
True	none	sfs	24	LogisticRegression	0.868421	0.81391	0.804511
False	none	chi2	7	RandomForestClassifier	0.994361	0.81391	0.796992
False	none	sfs	16	RandomForestClassifier	0.979323	0.81391	0.684211
True	none	chi2	3	SVC	0.834586	0.81203	0.81203
True	none	chi2	4	SVC	0.859023	0.81203	0.849624
True	none	chi2	8	KNeighborsClassifier	0.860902	0.81203	0.849624
True	none	chi2	22	KNeighborsClassifier	0.853383	0.81203	0.789474
True	none	chi2	8	RandomForestClassifier	0.99812	0.81203	0.857143
True	std	chi2	2	SVC	0.842105	0.81203	0.842105
True	std	chi2	8	KNeighborsClassifier	0.860902	0.81203	0.849624
True	std	chi2	22	KNeighborsClassifier	0.853383	0.81203	0.789474
True	std	chi2	4	LogisticRegression	0.862782	0.81203	0.849624
True	std	chi2	16	LogisticRegression	0.862782	0.81203	0.81203
True	std	chi2	17	LogisticRegression	0.859023	0.81203	0.81203
True	std	chi2	8	RandomForestClassifier	0.99812	0.81203	0.857143
True	none	none	-1	LogisticRegression	0.866541	0.81203	0.804511
True	std	none	-1	SVC	0.900376	0.81203	0.766917
True	std	sfs	4	KNeighborsClassifier	0.913534	0.81203	0.774436
True	std	sfs	12	KNeighborsClassifier	0.911654	0.81203	0.789474
True	std	sfs	13	KNeighborsClassifier	0.906015	0.81203	0.774436
True	std	sfs	18	RandomForestClassifier	0.988722	0.81203	0.759398
True	none	sfs	12	KNeighborsClassifier	0.911654	0.81203	0.796992
True	none	sfs	18	RandomForestClassifier	0.988722	0.81203	0.759398
False	none	sfs	24	RandomForestClassifier	0.988722	0.81203	0.706767
False	std	chi2	7	KNeighborsClassifier	0.838346	0.81015	0.827068
False	std	chi2	5	LogisticRegression	0.817669	0.81015	0.766917
False	std	chi2	10	RandomForestClassifier	0.994361	0.81015	0.804511
True	none	chi2	4	KNeighborsClassifier	0.864662	0.81015	0.864662
True	none	chi2	9	RandomForestClassifier	1	0.81015	0.842105
True	std	chi2	4	KNeighborsClassifier	0.864662	0.81015	0.864662
True	std	chi2	9	RandomForestClassifier	1	0.81015	0.842105
True	none	none	-1	SVC	0.958647	0.81015	0.759398
False	std	sfs	21	RandomForestClassifier	0.996241	0.81015	0.714286
True	std	sfs	7	KNeighborsClassifier	0.909774	0.81015	0.789474
True	std	sfs	10	KNeighborsClassifier	0.911654	0.81015	0.796992
True	std	sfs	17	KNeighborsClassifier	0.915414	0.81015	0.789474
True	std	sfs	18	KNeighborsClassifier	0.907895	0.81015	0.759398
True	std	sfs	19	KNeighborsClassifier	0.904135	0.81015	0.781955
True	std	sfs	22	KNeighborsClassifier	0.921053	0.81015	0.781955
True	std	sfs	24	KNeighborsClassifier	0.917293	0.81015	0.781955
True	none	sfs	4	KNeighborsClassifier	0.913534	0.81015	0.774436
True	none	sfs	7	KNeighborsClassifier	0.909774	0.81015	0.789474
True	none	sfs	10	KNeighborsClassifier	0.909774	0.81015	0.81203
True	none	sfs	13	KNeighborsClassifier	0.907895	0.81015	0.781955
True	none	sfs	19	KNeighborsClassifier	0.915414	0.81015	0.75188
False	none	chi2	10	RandomForestClassifier	0.994361	0.81015	0.804511
False	none	sfs	10	RandomForestClassifier	0.992481	0.81015	0.699248
False	none	sfs	21	RandomForestClassifier	0.996241	0.81015	0.714286
True	none	chi2	2	SVC	0.838346	0.808271	0.81203
True	none	chi2	23	KNeighborsClassifier	0.849624	0.808271	0.81203
True	none	chi2	5	RandomForestClassifier	0.986842	0.808271	0.827068
True	std	chi2	23	KNeighborsClassifier	0.849624	0.808271	0.81203
True	std	chi2	5	RandomForestClassifier	0.986842	0.808271	0.827068
False	std	sfs	1	SVC	0.840226	0.808271	0.796992
False	std	sfs	2	GaussianNB	0.866541	0.808271	0.819549
False	std	sfs	17	RandomForestClassifier	0.99812	0.808271	0.729323
True	std	sfs	2	KNeighborsClassifier	0.889098	0.808271	0.774436
True	std	sfs	22	RandomForestClassifier	0.99812	0.808271	0.759398
True	std	sfs	25	RandomForestClassifier	0.977444	0.808271	0.736842
True	none	sfs	2	KNeighborsClassifier	0.889098	0.808271	0.774436
True	none	sfs	17	KNeighborsClassifier	0.917293	0.808271	0.774436
True	none	sfs	18	KNeighborsClassifier	0.909774	0.808271	0.774436
True	none	sfs	22	RandomForestClassifier	0.99812	0.808271	0.759398
True	none	sfs	25	RandomForestClassifier	0.977444	0.808271	0.736842
False	none	sfs	25	LogisticRegression	0.906015	0.808271	0.819549
False	none	sfs	17	RandomForestClassifier	0.99812	0.808271	0.75188
False	std	chi2	8	KNeighborsClassifier	0.859023	0.806391	0.819549
True	none	chi2	25	KNeighborsClassifier	0.866541	0.806391	0.789474
True	none	chi2	2	LogisticRegression	0.834586	0.806391	0.796992
True	std	chi2	25	KNeighborsClassifier	0.864662	0.806391	0.789474
False	std	none	-1	LogisticRegression	0.892857	0.806391	0.819549
False	std	sfs	22	RandomForestClassifier	0.992481	0.806391	0.684211
True	std	sfs	3	KNeighborsClassifier	0.892857	0.806391	0.789474
True	std	sfs	20	KNeighborsClassifier	0.909774	0.806391	0.781955
True	none	sfs	3	KNeighborsClassifier	0.892857	0.806391	0.789474
False	none	sfs	2	GaussianNB	0.866541	0.806391	0.819549
False	none	sfs	1	LogisticRegression	0.830827	0.806391	0.819549
False	none	sfs	13	LogisticRegression	0.879699	0.806391	0.781955
False	none	sfs	19	LogisticRegression	0.898496	0.806391	0.774436
False	none	sfs	23	LogisticRegression	0.904135	0.806391	0.834586
False	none	sfs	24	LogisticRegression	0.904135	0.806391	0.827068
False	none	sfs	14	RandomForestClassifier	0.992481	0.806391	0.75188
False	none	sfs	22	RandomForestClassifier	0.988722	0.806391	0.691729
False	std	chi2	16	KNeighborsClassifier	0.853383	0.804511	0.796992
False	std	chi2	9	RandomForestClassifier	0.984962	0.804511	0.827068
True	none	chi2	24	KNeighborsClassifier	0.855263	0.804511	0.796992
True	std	chi2	24	KNeighborsClassifier	0.855263	0.804511	0.796992
False	std	none	-1	SVC	0.881579	0.804511	0.774436
False	std	sfs	25	KNeighborsClassifier	0.904135	0.804511	0.781955
False	std	sfs	10	RandomForestClassifier	0.992481	0.804511	0.699248
False	std	sfs	16	RandomForestClassifier	0.979323	0.804511	0.684211
True	std	sfs	9	RandomForestClassifier	0.992481	0.804511	0.729323
True	std	sfs	11	RandomForestClassifier	0.990602	0.804511	0.706767
True	std	sfs	21	RandomForestClassifier	0.983083	0.804511	0.736842
True	none	sfs	21	KNeighborsClassifier	0.926692	0.804511	0.789474
True	none	sfs	9	RandomForestClassifier	0.992481	0.804511	0.729323
True	none	sfs	11	RandomForestClassifier	0.990602	0.804511	0.706767
True	none	sfs	21	RandomForestClassifier	0.983083	0.804511	0.736842
False	none	chi2	9	RandomForestClassifier	0.984962	0.804511	0.827068
False	none	sfs	17	LogisticRegression	0.892857	0.804511	0.781955
False	none	sfs	18	LogisticRegression	0.892857	0.804511	0.766917
False	std	chi2	3	SVC	0.821429	0.802632	0.759398
False	std	chi2	4	KNeighborsClassifier	0.840226	0.802632	0.796992
False	std	chi2	6	KNeighborsClassifier	0.842105	0.802632	0.81203
False	std	chi2	17	KNeighborsClassifier	0.845865	0.802632	0.781955
True	std	chi2	2	LogisticRegression	0.847744	0.802632	0.819549
True	std	chi2	3	LogisticRegression	0.845865	0.802632	0.827068
True	std	chi2	18	LogisticRegression	0.857143	0.802632	0.81203
True	std	chi2	19	LogisticRegression	0.857143	0.802632	0.789474
False	std	sfs	1	GaussianNB	0.823308	0.802632	0.766917
False	std	sfs	11	RandomForestClassifier	0.992481	0.802632	0.736842
False	std	sfs	18	RandomForestClassifier	0.988722	0.802632	0.75188
False	std	sfs	20	RandomForestClassifier	0.996241	0.802632	0.744361
True	std	sfs	21	KNeighborsClassifier	0.924812	0.802632	0.789474
True	std	sfs	6	RandomForestClassifier	0.986842	0.802632	0.759398
True	std	sfs	19	RandomForestClassifier	0.973684	0.802632	0.729323
True	std	sfs	20	RandomForestClassifier	0.99812	0.802632	0.766917
True	std	sfs	23	RandomForestClassifier	0.99812	0.802632	0.736842
True	none	sfs	20	KNeighborsClassifier	0.913534	0.802632	0.744361
True	none	sfs	6	RandomForestClassifier	0.986842	0.802632	0.759398
True	none	sfs	19	RandomForestClassifier	0.973684	0.802632	0.729323
True	none	sfs	20	RandomForestClassifier	0.99812	0.802632	0.766917
True	none	sfs	23	RandomForestClassifier	0.99812	0.802632	0.736842
False	none	sfs	1	GaussianNB	0.823308	0.802632	0.766917
False	none	sfs	12	LogisticRegression	0.885338	0.802632	0.789474
False	none	sfs	16	LogisticRegression	0.87782	0.802632	0.774436
False	none	sfs	21	LogisticRegression	0.892857	0.802632	0.781955
False	none	sfs	22	LogisticRegression	0.904135	0.802632	0.842105
False	none	sfs	11	RandomForestClassifier	0.992481	0.802632	0.736842
False	none	sfs	20	RandomForestClassifier	0.996241	0.802632	0.744361
False	std	chi2	18	KNeighborsClassifier	0.832707	0.800752	0.781955
True	std	chi2	20	LogisticRegression	0.857143	0.800752	0.789474
True	std	chi2	21	LogisticRegression	0.857143	0.800752	0.796992
True	std	none	-1	LogisticRegression	0.907895	0.800752	0.774436
False	std	sfs	14	RandomForestClassifier	0.996241	0.800752	0.766917
True	std	sfs	16	RandomForestClassifier	0.992481	0.800752	0.774436
True	std	sfs	17	RandomForestClassifier	1	0.800752	0.736842
True	std	sfs	24	RandomForestClassifier	0.99812	0.800752	0.706767
True	none	sfs	16	RandomForestClassifier	0.992481	0.800752	0.774436
True	none	sfs	17	RandomForestClassifier	1	0.800752	0.736842
True	none	sfs	24	RandomForestClassifier	0.99812	0.800752	0.706767
False	none	chi2	8	LogisticRegression	0.81203	0.800752	0.789474
False	none	chi2	9	LogisticRegression	0.815789	0.800752	0.796992
False	none	chi2	11	LogisticRegression	0.825188	0.800752	0.81203
False	none	chi2	12	LogisticRegression	0.830827	0.800752	0.819549
False	none	none	-1	LogisticRegression	0.883459	0.800752	0.81203
False	none	sfs	14	LogisticRegression	0.885338	0.800752	0.81203
False	none	sfs	15	LogisticRegression	0.87594	0.800752	0.781955
False	none	sfs	18	RandomForestClassifier	0.990602	0.800752	0.744361
False	std	chi2	5	KNeighborsClassifier	0.836466	0.798872	0.781955
False	std	chi2	3	LogisticRegression	0.815789	0.798872	0.759398
True	none	chi2	2	KNeighborsClassifier	0.855263	0.798872	0.789474
True	std	chi2	2	KNeighborsClassifier	0.855263	0.798872	0.789474
False	std	sfs	13	RandomForestClassifier	0.992481	0.798872	0.676692
True	std	sfs	14	RandomForestClassifier	0.986842	0.798872	0.75188
True	std	sfs	15	RandomForestClassifier	0.990602	0.798872	0.75188
True	none	sfs	14	RandomForestClassifier	0.986842	0.798872	0.75188
True	none	sfs	15	RandomForestClassifier	0.990602	0.798872	0.75188
False	none	chi2	7	LogisticRegression	0.817669	0.798872	0.781955
False	none	chi2	10	LogisticRegression	0.81391	0.798872	0.796992
False	none	sfs	11	LogisticRegression	0.87406	0.798872	0.781955
False	none	sfs	20	LogisticRegression	0.889098	0.798872	0.774436
False	none	sfs	6	RandomForestClassifier	0.986842	0.798872	0.729323
False	std	chi2	2	SVC	0.798872	0.796992	0.766917
False	std	chi2	19	KNeighborsClassifier	0.834586	0.796992	0.774436
False	std	chi2	20	KNeighborsClassifier	0.840226	0.796992	0.774436
False	std	chi2	8	RandomForestClassifier	0.984962	0.796992	0.827068
True	none	chi2	3	KNeighborsClassifier	0.855263	0.796992	0.834586
True	std	chi2	3	KNeighborsClassifier	0.855263	0.796992	0.834586
False	std	sfs	15	KNeighborsClassifier	0.917293	0.796992	0.744361
False	std	sfs	6	RandomForestClassifier	0.986842	0.796992	0.729323
False	none	chi2	14	LogisticRegression	0.830827	0.796992	0.81203
False	none	chi2	15	LogisticRegression	0.830827	0.796992	0.81203
False	none	chi2	18	LogisticRegression	0.838346	0.796992	0.789474
False	none	chi2	8	RandomForestClassifier	0.984962	0.796992	0.827068
False	none	sfs	7	LogisticRegression	0.864662	0.796992	0.766917
False	none	sfs	8	LogisticRegression	0.87406	0.796992	0.75188
False	none	sfs	9	LogisticRegression	0.87218	0.796992	0.766917
False	none	sfs	13	RandomForestClassifier	0.992481	0.796992	0.676692
False	none	sfs	23	RandomForestClassifier	0.99812	0.796992	0.714286
False	std	chi2	21	DecisionTreeClassifier	1	0.795113	0.781955
False	std	chi2	6	RandomForestClassifier	0.99812	0.795113	0.81203
True	none	chi2	1	KNeighborsClassifier	0.828947	0.795113	0.781955
True	none	chi2	1	GaussianNB	0.815789	0.795113	0.781955
True	none	chi2	4	RandomForestClassifier	0.981203	0.795113	0.834586
True	std	chi2	1	KNeighborsClassifier	0.828947	0.795113	0.781955
True	std	chi2	1	GaussianNB	0.815789	0.795113	0.781955
True	std	chi2	23	LogisticRegression	0.859023	0.795113	0.804511
True	std	chi2	25	LogisticRegression	0.866541	0.795113	0.804511
True	std	chi2	4	RandomForestClassifier	0.981203	0.795113	0.834586
False	std	sfs	19	KNeighborsClassifier	0.906015	0.795113	0.789474
False	std	sfs	20	KNeighborsClassifier	0.909774	0.795113	0.759398
False	std	sfs	3	GaussianNB	0.87594	0.795113	0.81203
False	std	sfs	23	RandomForestClassifier	0.99812	0.795113	0.714286
True	std	sfs	5	KNeighborsClassifier	0.909774	0.795113	0.789474
True	none	sfs	5	KNeighborsClassifier	0.909774	0.795113	0.804511
False	none	chi2	21	DecisionTreeClassifier	1	0.795113	0.781955
False	none	chi2	13	LogisticRegression	0.830827	0.795113	0.819549
False	none	chi2	16	LogisticRegression	0.832707	0.795113	0.789474
False	none	chi2	6	RandomForestClassifier	0.99812	0.795113	0.81203
False	none	sfs	3	GaussianNB	0.87594	0.795113	0.81203
False	none	sfs	2	LogisticRegression	0.849624	0.795113	0.819549
False	none	sfs	10	LogisticRegression	0.87782	0.795113	0.796992
False	std	chi2	23	KNeighborsClassifier	0.840226	0.793233	0.789474
True	none	chi2	16	DecisionTreeClassifier	1	0.793233	0.781955
True	std	chi2	16	DecisionTreeClassifier	1	0.793233	0.781955
True	std	chi2	22	LogisticRegression	0.857143	0.793233	0.796992
True	std	chi2	24	LogisticRegression	0.860902	0.793233	0.789474
False	std	sfs	13	KNeighborsClassifier	0.907895	0.793233	0.781955
False	std	sfs	14	KNeighborsClassifier	0.911654	0.793233	0.789474
False	std	sfs	21	KNeighborsClassifier	0.911654	0.793233	0.774436
False	std	sfs	23	KNeighborsClassifier	0.915414	0.793233	0.774436
False	std	sfs	24	KNeighborsClassifier	0.913534	0.793233	0.781955
False	std	sfs	9	RandomForestClassifier	0.984962	0.793233	0.736842
True	std	sfs	2	GaussianNB	0.87594	0.793233	0.834586
True	std	sfs	4	GaussianNB	0.887218	0.793233	0.849624
True	std	sfs	4	RandomForestClassifier	0.996241	0.793233	0.781955
True	std	sfs	8	RandomForestClassifier	1	0.793233	0.766917
True	std	sfs	10	RandomForestClassifier	0.992481	0.793233	0.804511
True	std	sfs	12	RandomForestClassifier	0.986842	0.793233	0.766917
True	none	sfs	1	SVC	0.834586	0.793233	0.781955
True	none	sfs	2	GaussianNB	0.87594	0.793233	0.834586
True	none	sfs	4	GaussianNB	0.887218	0.793233	0.849624
True	none	sfs	4	RandomForestClassifier	0.996241	0.793233	0.781955
True	none	sfs	8	RandomForestClassifier	1	0.793233	0.766917
True	none	sfs	10	RandomForestClassifier	0.992481	0.793233	0.804511
True	none	sfs	12	RandomForestClassifier	0.986842	0.793233	0.766917
False	none	chi2	5	LogisticRegression	0.798872	0.793233	0.75188
False	none	sfs	4	GaussianNB	0.881579	0.793233	0.819549
False	none	sfs	9	RandomForestClassifier	0.984962	0.793233	0.736842
False	std	chi2	24	KNeighborsClassifier	0.834586	0.791353	0.781955
False	std	chi2	25	KNeighborsClassifier	0.840226	0.791353	0.789474
False	std	sfs	10	KNeighborsClassifier	0.906015	0.791353	0.81203
False	std	sfs	16	KNeighborsClassifier	0.917293	0.791353	0.759398
False	std	sfs	17	KNeighborsClassifier	0.911654	0.791353	0.766917
False	std	sfs	4	RandomForestClassifier	0.994361	0.791353	0.699248
False	none	chi2	3	LogisticRegression	0.795113	0.791353	0.766917
False	none	chi2	19	LogisticRegression	0.836466	0.791353	0.796992
False	none	chi2	20	LogisticRegression	0.836466	0.791353	0.781955
False	none	chi2	21	LogisticRegression	0.840226	0.791353	0.781955
False	none	sfs	4	LogisticRegression	0.864662	0.791353	0.796992
False	none	sfs	4	RandomForestClassifier	0.994361	0.791353	0.699248
False	none	sfs	8	RandomForestClassifier	0.994361	0.791353	0.736842
False	none	sfs	12	RandomForestClassifier	0.966165	0.791353	0.744361
False	std	chi2	22	KNeighborsClassifier	0.847744	0.789474	0.781955
False	std	chi2	24	DecisionTreeClassifier	1	0.789474	0.736842
False	std	chi2	5	RandomForestClassifier	0.988722	0.789474	0.759398
True	none	none	-1	KNeighborsClassifier	0.830827	0.789474	0.804511
True	std	none	-1	KNeighborsClassifier	0.830827	0.789474	0.804511
False	std	sfs	22	KNeighborsClassifier	0.915414	0.789474	0.774436
False	std	sfs	8	RandomForestClassifier	0.994361	0.789474	0.736842
False	std	sfs	12	RandomForestClassifier	0.966165	0.789474	0.744361
True	std	sfs	17	GaussianNB	0.881579	0.789474	0.766917
True	std	sfs	7	RandomForestClassifier	0.99812	0.789474	0.759398
True	none	sfs	17	GaussianNB	0.881579	0.789474	0.766917
True	none	sfs	7	RandomForestClassifier	0.99812	0.789474	0.759398
False	none	chi2	24	DecisionTreeClassifier	1	0.789474	0.736842
False	none	chi2	4	LogisticRegression	0.796992	0.789474	0.759398
False	none	chi2	17	LogisticRegression	0.834586	0.789474	0.789474
False	none	chi2	22	LogisticRegression	0.836466	0.789474	0.796992
False	none	chi2	24	LogisticRegression	0.845865	0.789474	0.796992
False	none	chi2	5	RandomForestClassifier	0.988722	0.789474	0.759398
False	std	chi2	1	SVC	0.778195	0.787594	0.774436
False	std	chi2	23	DecisionTreeClassifier	1	0.787594	0.75188
False	std	chi2	2	LogisticRegression	0.808271	0.787594	0.759398
True	none	chi2	2	RandomForestClassifier	0.988722	0.787594	0.796992
True	none	chi2	3	RandomForestClassifier	0.990602	0.787594	0.774436
True	std	chi2	2	RandomForestClassifier	0.988722	0.787594	0.796992
True	std	chi2	3	RandomForestClassifier	0.990602	0.787594	0.774436
False	std	sfs	3	KNeighborsClassifier	0.892857	0.787594	0.81203
False	std	sfs	8	KNeighborsClassifier	0.909774	0.787594	0.81203
False	std	sfs	7	RandomForestClassifier	0.994361	0.787594	0.744361
True	std	sfs	1	GaussianNB	0.830827	0.787594	0.81203
True	none	sfs	1	GaussianNB	0.830827	0.787594	0.81203
False	none	chi2	23	DecisionTreeClassifier	1	0.787594	0.75188
False	none	chi2	6	LogisticRegression	0.817669	0.787594	0.781955
False	none	sfs	7	RandomForestClassifier	0.992481	0.787594	0.729323
False	std	chi2	20	DecisionTreeClassifier	1	0.785714	0.759398
True	none	chi2	15	DecisionTreeClassifier	1	0.785714	0.759398
True	std	chi2	15	DecisionTreeClassifier	1	0.785714	0.759398
False	std	sfs	4	GaussianNB	0.881579	0.785714	0.804511
True	std	sfs	6	GaussianNB	0.883459	0.785714	0.827068
True	std	sfs	13	RandomForestClassifier	0.994361	0.785714	0.75188
True	none	sfs	6	GaussianNB	0.883459	0.785714	0.827068
True	none	sfs	13	RandomForestClassifier	0.994361	0.785714	0.75188
False	none	chi2	20	DecisionTreeClassifier	1	0.785714	0.759398
False	none	sfs	24	KNeighborsClassifier	0.883459	0.785714	0.729323
False	none	sfs	3	LogisticRegression	0.855263	0.785714	0.804511
False	std	chi2	21	KNeighborsClassifier	0.845865	0.783835	0.789474
False	std	chi2	16	DecisionTreeClassifier	1	0.783835	0.744361
False	std	chi2	1	LogisticRegression	0.791353	0.783835	0.781955
False	std	chi2	4	RandomForestClassifier	1	0.783835	0.774436
True	none	chi2	17	DecisionTreeClassifier	1	0.783835	0.75188
True	std	chi2	17	DecisionTreeClassifier	1	0.783835	0.75188
False	std	sfs	2	KNeighborsClassifier	0.879699	0.783835	0.774436
False	std	sfs	12	KNeighborsClassifier	0.911654	0.783835	0.774436
False	std	sfs	18	KNeighborsClassifier	0.907895	0.783835	0.766917
False	std	sfs	15	RandomForestClassifier	0.994361	0.783835	0.721805
True	std	sfs	5	GaussianNB	0.885338	0.783835	0.819549
True	std	sfs	8	GaussianNB	0.885338	0.783835	0.81203
True	std	sfs	5	RandomForestClassifier	0.988722	0.783835	0.706767
True	none	sfs	5	GaussianNB	0.885338	0.783835	0.819549
True	none	sfs	8	GaussianNB	0.885338	0.783835	0.81203
True	none	sfs	5	RandomForestClassifier	0.988722	0.783835	0.706767
False	none	chi2	16	DecisionTreeClassifier	1	0.783835	0.744361
False	none	chi2	23	LogisticRegression	0.842105	0.783835	0.796992
False	none	chi2	4	RandomForestClassifier	1	0.783835	0.774436
False	none	sfs	5	LogisticRegression	0.864662	0.783835	0.81203
False	none	sfs	6	LogisticRegression	0.870301	0.783835	0.827068
False	none	sfs	15	RandomForestClassifier	0.992481	0.783835	0.714286
False	std	chi2	12	DecisionTreeClassifier	1	0.781955	0.759398
False	std	chi2	3	RandomForestClassifier	0.992481	0.781955	0.796992
False	std	sfs	13	GaussianNB	0.870301	0.781955	0.759398
True	std	sfs	3	GaussianNB	0.881579	0.781955	0.849624
True	std	sfs	7	GaussianNB	0.881579	0.781955	0.819549
True	none	sfs	3	GaussianNB	0.881579	0.781955	0.849624
True	none	sfs	7	GaussianNB	0.881579	0.781955	0.819549
False	none	chi2	12	DecisionTreeClassifier	1	0.781955	0.759398
False	none	chi2	1	LogisticRegression	0.774436	0.781955	0.774436
False	none	chi2	2	LogisticRegression	0.791353	0.781955	0.759398
False	none	chi2	25	LogisticRegression	0.857143	0.781955	0.781955
False	none	chi2	3	RandomForestClassifier	0.992481	0.781955	0.796992
False	none	sfs	4	KNeighborsClassifier	0.87782	0.781955	0.736842
False	none	sfs	23	KNeighborsClassifier	0.887218	0.781955	0.729323
False	none	sfs	25	KNeighborsClassifier	0.87218	0.781955	0.759398
False	std	chi2	3	KNeighborsClassifier	0.834586	0.780075	0.804511
False	std	chi2	1	GaussianNB	0.781955	0.780075	0.75188
False	std	sfs	7	KNeighborsClassifier	0.907895	0.780075	0.796992
False	std	sfs	9	KNeighborsClassifier	0.907895	0.780075	0.827068
False	std	sfs	11	KNeighborsClassifier	0.911654	0.780075	0.774436
False	std	sfs	9	GaussianNB	0.868421	0.780075	0.766917
True	std	sfs	9	GaussianNB	0.883459	0.780075	0.827068
True	std	sfs	11	GaussianNB	0.879699	0.780075	0.796992
True	std	sfs	14	GaussianNB	0.887218	0.780075	0.804511
True	std	sfs	15	GaussianNB	0.885338	0.780075	0.804511
True	none	sfs	9	GaussianNB	0.883459	0.780075	0.827068
True	none	sfs	11	GaussianNB	0.879699	0.780075	0.796992
True	none	sfs	14	GaussianNB	0.887218	0.780075	0.804511
True	none	sfs	15	GaussianNB	0.885338	0.780075	0.804511
False	none	chi2	1	GaussianNB	0.781955	0.780075	0.75188
False	none	sfs	3	KNeighborsClassifier	0.87594	0.780075	0.729323
False	none	sfs	22	KNeighborsClassifier	0.889098	0.780075	0.729323
False	none	sfs	5	GaussianNB	0.881579	0.780075	0.789474
False	std	chi2	17	DecisionTreeClassifier	1	0.778195	0.75188
False	std	chi2	19	DecisionTreeClassifier	1	0.778195	0.736842
True	none	chi2	8	DecisionTreeClassifier	1	0.778195	0.729323
True	none	chi2	18	DecisionTreeClassifier	1	0.778195	0.714286
True	none	chi2	1	LogisticRegression	0.781955	0.778195	0.781955
True	std	chi2	8	DecisionTreeClassifier	1	0.778195	0.729323
True	std	chi2	18	DecisionTreeClassifier	1	0.778195	0.714286
False	std	sfs	6	KNeighborsClassifier	0.913534	0.778195	0.789474
False	std	sfs	11	GaussianNB	0.87594	0.778195	0.759398
False	std	sfs	12	GaussianNB	0.87406	0.778195	0.75188
True	none	sfs	1	LogisticRegression	0.781955	0.778195	0.781955
False	none	chi2	17	DecisionTreeClassifier	1	0.778195	0.75188
False	none	chi2	19	DecisionTreeClassifier	1	0.778195	0.736842
False	none	sfs	2	KNeighborsClassifier	0.870301	0.778195	0.729323
False	std	chi2	2	KNeighborsClassifier	0.81391	0.776316	0.759398
False	std	chi2	22	DecisionTreeClassifier	1	0.776316	0.766917
True	none	chi2	14	DecisionTreeClassifier	1	0.776316	0.789474
True	std	chi2	14	DecisionTreeClassifier	1	0.776316	0.789474
False	std	sfs	5	RandomForestClassifier	0.983083	0.776316	0.706767
True	std	sfs	13	GaussianNB	0.889098	0.776316	0.804511
True	std	sfs	16	GaussianNB	0.883459	0.776316	0.781955
True	none	sfs	13	GaussianNB	0.889098	0.776316	0.804511
True	none	sfs	16	GaussianNB	0.883459	0.776316	0.781955
False	none	chi2	22	DecisionTreeClassifier	1	0.776316	0.766917
False	std	chi2	18	DecisionTreeClassifier	1	0.774436	0.774436
True	none	chi2	13	DecisionTreeClassifier	1	0.774436	0.781955
True	none	chi2	23	DecisionTreeClassifier	1	0.774436	0.759398
True	std	chi2	13	DecisionTreeClassifier	1	0.774436	0.781955
True	std	chi2	23	DecisionTreeClassifier	1	0.774436	0.759398
False	std	sfs	5	GaussianNB	0.879699	0.774436	0.796992
True	std	sfs	10	GaussianNB	0.883459	0.774436	0.827068
True	std	sfs	12	GaussianNB	0.879699	0.774436	0.796992
True	none	sfs	10	GaussianNB	0.883459	0.774436	0.827068
True	none	sfs	12	GaussianNB	0.879699	0.774436	0.796992
False	none	chi2	12	KNeighborsClassifier	0.830827	0.774436	0.759398
False	none	chi2	13	KNeighborsClassifier	0.834586	0.774436	0.804511
False	none	chi2	18	DecisionTreeClassifier	1	0.774436	0.774436
False	none	none	-1	KNeighborsClassifier	0.81391	0.774436	0.736842
False	none	sfs	5	KNeighborsClassifier	0.879699	0.774436	0.736842
False	none	sfs	11	GaussianNB	0.868421	0.774436	0.75188
False	none	sfs	12	GaussianNB	0.87218	0.774436	0.736842
False	std	chi2	3	GaussianNB	0.789474	0.772556	0.796992
False	std	chi2	14	DecisionTreeClassifier	1	0.772556	0.766917
False	std	chi2	25	DecisionTreeClassifier	1	0.772556	0.766917
True	none	chi2	11	DecisionTreeClassifier	1	0.772556	0.781955
True	none	chi2	12	DecisionTreeClassifier	1	0.772556	0.781955
True	std	chi2	11	DecisionTreeClassifier	1	0.772556	0.781955
True	std	chi2	12	DecisionTreeClassifier	1	0.772556	0.781955
False	std	none	-1	KNeighborsClassifier	0.840226	0.772556	0.744361
False	std	sfs	14	GaussianNB	0.868421	0.772556	0.744361
True	std	sfs	3	RandomForestClassifier	0.984962	0.772556	0.676692
True	none	sfs	3	RandomForestClassifier	0.984962	0.772556	0.676692
False	none	chi2	3	GaussianNB	0.789474	0.772556	0.796992
False	none	chi2	14	DecisionTreeClassifier	1	0.772556	0.766917
False	none	chi2	25	DecisionTreeClassifier	1	0.772556	0.766917
False	none	sfs	17	KNeighborsClassifier	0.881579	0.772556	0.706767
False	none	sfs	18	KNeighborsClassifier	0.881579	0.772556	0.714286
False	std	chi2	10	DecisionTreeClassifier	1	0.770677	0.729323
True	none	chi2	6	DecisionTreeClassifier	1	0.770677	0.789474
True	std	chi2	6	DecisionTreeClassifier	1	0.770677	0.789474
False	std	sfs	5	KNeighborsClassifier	0.904135	0.770677	0.796992
False	std	sfs	18	GaussianNB	0.859023	0.770677	0.729323
True	std	sfs	18	GaussianNB	0.87406	0.770677	0.774436
True	none	sfs	18	GaussianNB	0.87406	0.770677	0.774436
False	none	chi2	10	DecisionTreeClassifier	1	0.770677	0.729323
False	none	sfs	6	KNeighborsClassifier	0.879699	0.770677	0.729323
False	none	sfs	7	KNeighborsClassifier	0.881579	0.770677	0.729323
False	none	sfs	16	KNeighborsClassifier	0.883459	0.770677	0.706767
False	none	sfs	20	KNeighborsClassifier	0.889098	0.770677	0.721805
False	none	sfs	21	KNeighborsClassifier	0.887218	0.770677	0.729323
False	none	sfs	9	GaussianNB	0.870301	0.770677	0.774436
False	none	sfs	13	GaussianNB	0.870301	0.770677	0.729323
False	none	sfs	14	GaussianNB	0.868421	0.770677	0.75188
True	none	chi2	19	DecisionTreeClassifier	1	0.768797	0.714286
True	none	chi2	21	DecisionTreeClassifier	1	0.768797	0.75188
True	none	chi2	25	DecisionTreeClassifier	1	0.768797	0.744361
True	std	chi2	19	DecisionTreeClassifier	1	0.768797	0.714286
True	std	chi2	21	DecisionTreeClassifier	1	0.768797	0.75188
True	std	chi2	25	DecisionTreeClassifier	1	0.768797	0.744361
False	std	sfs	16	GaussianNB	0.860902	0.768797	0.736842
False	std	sfs	17	GaussianNB	0.862782	0.768797	0.721805
False	none	chi2	11	KNeighborsClassifier	0.825188	0.768797	0.789474
False	none	chi2	25	KNeighborsClassifier	0.806391	0.768797	0.75188
False	none	sfs	14	KNeighborsClassifier	0.881579	0.768797	0.706767
False	none	sfs	19	KNeighborsClassifier	0.879699	0.768797	0.699248
False	none	sfs	6	GaussianNB	0.87782	0.768797	0.781955
False	none	sfs	10	GaussianNB	0.868421	0.768797	0.75188
False	none	sfs	16	GaussianNB	0.868421	0.768797	0.744361
False	std	chi2	13	DecisionTreeClassifier	1	0.766917	0.774436
True	none	chi2	22	DecisionTreeClassifier	1	0.766917	0.759398
True	none	chi2	24	DecisionTreeClassifier	1	0.766917	0.744361
True	std	chi2	22	DecisionTreeClassifier	1	0.766917	0.759398
True	std	chi2	24	DecisionTreeClassifier	1	0.766917	0.744361
False	std	sfs	1	KNeighborsClassifier	0.849624	0.766917	0.736842
False	std	sfs	6	GaussianNB	0.87782	0.766917	0.789474
False	std	sfs	10	GaussianNB	0.87218	0.766917	0.774436
False	std	sfs	15	GaussianNB	0.866541	0.766917	0.736842
False	std	sfs	19	GaussianNB	0.857143	0.766917	0.729323
False	none	chi2	15	KNeighborsClassifier	0.81015	0.766917	0.759398
False	none	chi2	17	KNeighborsClassifier	0.808271	0.766917	0.759398
False	none	chi2	22	KNeighborsClassifier	0.817669	0.766917	0.759398
False	none	chi2	13	DecisionTreeClassifier	1	0.766917	0.774436
False	none	sfs	1	KNeighborsClassifier	0.849624	0.766917	0.736842
False	none	sfs	15	KNeighborsClassifier	0.879699	0.766917	0.706767
False	none	sfs	18	GaussianNB	0.862782	0.766917	0.736842
False	none	sfs	5	RandomForestClassifier	0.996241	0.766917	0.706767
True	none	chi2	10	DecisionTreeClassifier	1	0.765038	0.789474
True	none	chi2	20	DecisionTreeClassifier	1	0.765038	0.75188
True	std	chi2	10	DecisionTreeClassifier	1	0.765038	0.789474
True	std	chi2	20	DecisionTreeClassifier	1	0.765038	0.75188
False	std	sfs	4	KNeighborsClassifier	0.900376	0.765038	0.789474
False	std	sfs	8	GaussianNB	0.870301	0.765038	0.781955
False	none	chi2	14	KNeighborsClassifier	0.821429	0.765038	0.774436
False	none	sfs	8	KNeighborsClassifier	0.881579	0.765038	0.744361
False	none	sfs	13	KNeighborsClassifier	0.883459	0.765038	0.714286
True	none	chi2	5	DecisionTreeClassifier	1	0.763158	0.766917
True	std	chi2	5	DecisionTreeClassifier	1	0.763158	0.766917
False	std	sfs	7	GaussianNB	0.87406	0.763158	0.796992
False	std	sfs	3	RandomForestClassifier	0.986842	0.763158	0.699248
False	none	chi2	2	KNeighborsClassifier	0.827068	0.763158	0.714286
False	none	chi2	10	KNeighborsClassifier	0.823308	0.763158	0.736842
False	none	chi2	16	KNeighborsClassifier	0.796992	0.763158	0.75188
False	none	chi2	18	KNeighborsClassifier	0.800752	0.763158	0.759398
False	none	chi2	23	KNeighborsClassifier	0.819549	0.763158	0.75188
False	none	sfs	9	KNeighborsClassifier	0.885338	0.763158	0.721805
False	none	sfs	10	KNeighborsClassifier	0.887218	0.763158	0.721805
False	none	sfs	15	GaussianNB	0.870301	0.763158	0.75188
False	none	sfs	3	RandomForestClassifier	0.986842	0.763158	0.699248
True	none	chi2	2	GaussianNB	0.827068	0.761278	0.759398
True	std	chi2	2	GaussianNB	0.827068	0.761278	0.759398
False	std	sfs	20	GaussianNB	0.851504	0.761278	0.736842
True	std	sfs	19	GaussianNB	0.87218	0.761278	0.781955
True	std	sfs	20	GaussianNB	0.868421	0.761278	0.774436
True	std	sfs	2	RandomForestClassifier	0.996241	0.761278	0.699248
True	none	sfs	19	GaussianNB	0.87218	0.761278	0.781955
True	none	sfs	20	GaussianNB	0.868421	0.761278	0.774436
True	none	sfs	2	RandomForestClassifier	0.996241	0.761278	0.699248
False	none	sfs	7	GaussianNB	0.879699	0.761278	0.781955
False	none	sfs	17	GaussianNB	0.87218	0.761278	0.75188
False	none	sfs	20	GaussianNB	0.857143	0.761278	0.736842
False	none	sfs	23	GaussianNB	0.847744	0.761278	0.729323
False	std	chi2	15	DecisionTreeClassifier	1	0.759398	0.75188
False	std	chi2	2	RandomForestClassifier	0.981203	0.759398	0.744361
False	std	sfs	22	GaussianNB	0.840226	0.759398	0.729323
True	std	sfs	22	GaussianNB	0.87406	0.759398	0.759398
True	none	sfs	22	GaussianNB	0.87406	0.759398	0.759398
False	none	chi2	19	KNeighborsClassifier	0.804511	0.759398	0.736842
False	none	chi2	15	DecisionTreeClassifier	1	0.759398	0.75188
False	none	chi2	2	RandomForestClassifier	0.981203	0.759398	0.744361
False	none	sfs	11	KNeighborsClassifier	0.883459	0.759398	0.714286
False	none	sfs	12	KNeighborsClassifier	0.887218	0.759398	0.721805
False	none	sfs	8	GaussianNB	0.87594	0.759398	0.789474
False	std	chi2	7	DecisionTreeClassifier	1	0.757519	0.75188
False	std	chi2	11	DecisionTreeClassifier	1	0.757519	0.789474
True	none	chi2	3	GaussianNB	0.802632	0.757519	0.744361
True	std	chi2	3	GaussianNB	0.802632	0.757519	0.744361
True	std	sfs	21	GaussianNB	0.866541	0.757519	0.759398
True	none	sfs	21	GaussianNB	0.866541	0.757519	0.759398
False	none	chi2	24	KNeighborsClassifier	0.800752	0.757519	0.736842
False	none	chi2	7	DecisionTreeClassifier	1	0.757519	0.75188
False	none	chi2	11	DecisionTreeClassifier	1	0.757519	0.789474
False	none	sfs	24	GaussianNB	0.842105	0.757519	0.721805
False	std	chi2	4	GaussianNB	0.781955	0.755639	0.766917
True	none	chi2	7	DecisionTreeClassifier	1	0.755639	0.796992
True	std	chi2	7	DecisionTreeClassifier	1	0.755639	0.796992
False	std	sfs	21	GaussianNB	0.849624	0.755639	0.729323
False	none	chi2	4	KNeighborsClassifier	0.819549	0.755639	0.699248
False	none	chi2	21	KNeighborsClassifier	0.815789	0.755639	0.736842
False	none	chi2	4	GaussianNB	0.781955	0.755639	0.766917
False	none	sfs	19	GaussianNB	0.859023	0.755639	0.744361
False	std	chi2	2	GaussianNB	0.808271	0.753759	0.774436
False	std	chi2	8	DecisionTreeClassifier	1	0.753759	0.721805
False	std	chi2	9	DecisionTreeClassifier	1	0.753759	0.714286
True	std	sfs	1	KNeighborsClassifier	0.843985	0.753759	0.75188
True	std	sfs	24	GaussianNB	0.859023	0.753759	0.729323
True	none	sfs	1	KNeighborsClassifier	0.843985	0.753759	0.75188
True	none	sfs	24	GaussianNB	0.859023	0.753759	0.729323
False	none	chi2	7	KNeighborsClassifier	0.798872	0.753759	0.714286
False	none	chi2	9	KNeighborsClassifier	0.821429	0.753759	0.691729
False	none	chi2	20	KNeighborsClassifier	0.804511	0.753759	0.75188
False	none	chi2	2	GaussianNB	0.808271	0.753759	0.774436
False	none	chi2	8	DecisionTreeClassifier	1	0.753759	0.721805
False	none	chi2	9	DecisionTreeClassifier	1	0.753759	0.714286
True	std	sfs	23	GaussianNB	0.864662	0.75188	0.75188
True	none	sfs	23	GaussianNB	0.864662	0.75188	0.75188
False	none	sfs	21	GaussianNB	0.857143	0.75188	0.729323
False	std	chi2	5	GaussianNB	0.774436	0.75	0.766917
False	none	chi2	3	KNeighborsClassifier	0.825188	0.75	0.736842
False	none	chi2	5	GaussianNB	0.774436	0.75	0.766917
False	none	sfs	25	GaussianNB	0.845865	0.75	0.736842
True	none	chi2	9	DecisionTreeClassifier	1	0.74812	0.75188
True	std	chi2	9	DecisionTreeClassifier	1	0.74812	0.75188
False	std	sfs	2	RandomForestClassifier	0.994361	0.74812	0.699248
True	std	sfs	25	GaussianNB	0.857143	0.74812	0.75188
True	none	sfs	25	GaussianNB	0.857143	0.74812	0.75188
False	none	chi2	8	KNeighborsClassifier	0.819549	0.74812	0.691729
False	none	sfs	22	GaussianNB	0.853383	0.74812	0.721805
False	none	sfs	2	RandomForestClassifier	0.994361	0.74812	0.699248
True	none	none	-1	DecisionTreeClassifier	1	0.746241	0.721805
True	std	none	-1	DecisionTreeClassifier	1	0.746241	0.721805
False	std	sfs	25	GaussianNB	0.832707	0.746241	0.729323
False	none	chi2	6	KNeighborsClassifier	0.793233	0.746241	0.706767
False	none	chi2	6	GaussianNB	0.759398	0.744361	0.744361
False	std	chi2	6	GaussianNB	0.759398	0.742481	0.744361
False	std	none	-1	DecisionTreeClassifier	1	0.742481	0.721805
False	std	sfs	23	GaussianNB	0.836466	0.742481	0.721805
False	std	sfs	24	GaussianNB	0.830827	0.742481	0.729323
False	none	none	-1	DecisionTreeClassifier	1	0.742481	0.721805
False	std	chi2	5	DecisionTreeClassifier	1	0.740602	0.706767
False	none	chi2	5	KNeighborsClassifier	0.815789	0.740602	0.691729
False	none	chi2	5	DecisionTreeClassifier	1	0.740602	0.706767
False	std	chi2	1	KNeighborsClassifier	0.81015	0.738722	0.766917
True	none	chi2	4	GaussianNB	0.787594	0.738722	0.766917
True	none	chi2	6	GaussianNB	0.766917	0.738722	0.75188
True	std	chi2	4	GaussianNB	0.787594	0.738722	0.766917
True	std	chi2	6	GaussianNB	0.766917	0.738722	0.75188
False	none	chi2	1	KNeighborsClassifier	0.81015	0.738722	0.766917
True	none	chi2	4	DecisionTreeClassifier	1	0.736842	0.744361
True	std	chi2	4	DecisionTreeClassifier	1	0.736842	0.744361
False	std	chi2	6	DecisionTreeClassifier	1	0.734962	0.744361
False	none	chi2	6	DecisionTreeClassifier	1	0.734962	0.744361
False	std	chi2	7	GaussianNB	0.75	0.733083	0.744361
False	none	chi2	7	GaussianNB	0.75	0.733083	0.744361
True	none	chi2	1	RandomForestClassifier	0.949248	0.729323	0.744361
True	std	chi2	1	RandomForestClassifier	0.949248	0.729323	0.744361
True	none	chi2	3	DecisionTreeClassifier	1	0.727444	0.744361
True	std	chi2	3	DecisionTreeClassifier	1	0.727444	0.744361
False	std	chi2	8	GaussianNB	0.738722	0.723684	0.729323
True	none	chi2	7	GaussianNB	0.768797	0.723684	0.729323
True	std	chi2	7	GaussianNB	0.768797	0.723684	0.729323
False	none	chi2	8	GaussianNB	0.738722	0.723684	0.729323
False	std	chi2	18	GaussianNB	0.727444	0.719925	0.721805
True	none	chi2	5	GaussianNB	0.776316	0.719925	0.75188
True	none	chi2	2	DecisionTreeClassifier	1	0.719925	0.744361
True	std	chi2	5	GaussianNB	0.776316	0.719925	0.75188
True	std	chi2	2	DecisionTreeClassifier	1	0.719925	0.744361
True	none	none	-1	GaussianNB	0.75	0.719925	0.699248
True	std	none	-1	GaussianNB	0.75	0.719925	0.699248
True	std	sfs	20	DecisionTreeClassifier	1	0.719925	0.676692
True	none	sfs	20	DecisionTreeClassifier	1	0.719925	0.676692
False	std	chi2	14	GaussianNB	0.738722	0.718045	0.736842
False	std	chi2	20	GaussianNB	0.723684	0.718045	0.706767
True	none	chi2	17	GaussianNB	0.733083	0.718045	0.714286
True	none	chi2	21	GaussianNB	0.731203	0.718045	0.699248
True	std	chi2	17	GaussianNB	0.733083	0.718045	0.714286
True	std	chi2	21	GaussianNB	0.731203	0.718045	0.699248
False	std	sfs	20	DecisionTreeClassifier	1	0.718045	0.691729
True	std	sfs	22	DecisionTreeClassifier	1	0.718045	0.729323
True	none	sfs	22	DecisionTreeClassifier	1	0.718045	0.729323
False	none	chi2	14	GaussianNB	0.738722	0.718045	0.736842
False	none	chi2	16	GaussianNB	0.742481	0.718045	0.721805
False	none	chi2	18	GaussianNB	0.723684	0.718045	0.721805
False	none	chi2	20	GaussianNB	0.723684	0.718045	0.706767
False	none	sfs	20	DecisionTreeClassifier	1	0.718045	0.691729
False	std	chi2	9	GaussianNB	0.742481	0.716165	0.714286
False	std	chi2	13	GaussianNB	0.744361	0.716165	0.729323
False	std	chi2	16	GaussianNB	0.740602	0.716165	0.721805
True	none	chi2	9	GaussianNB	0.746241	0.716165	0.744361
True	none	chi2	10	GaussianNB	0.746241	0.716165	0.744361
True	none	chi2	13	GaussianNB	0.746241	0.716165	0.736842
True	none	chi2	14	GaussianNB	0.742481	0.716165	0.736842
True	none	chi2	18	GaussianNB	0.742481	0.716165	0.721805
True	none	chi2	20	GaussianNB	0.734962	0.716165	0.699248
True	std	chi2	9	GaussianNB	0.746241	0.716165	0.744361
True	std	chi2	10	GaussianNB	0.746241	0.716165	0.744361
True	std	chi2	13	GaussianNB	0.746241	0.716165	0.736842
True	std	chi2	14	GaussianNB	0.742481	0.716165	0.736842
True	std	chi2	18	GaussianNB	0.742481	0.716165	0.721805
True	std	chi2	20	GaussianNB	0.734962	0.716165	0.699248
False	std	sfs	8	DecisionTreeClassifier	1	0.716165	0.699248
False	std	sfs	11	DecisionTreeClassifier	1	0.716165	0.75188
False	none	chi2	9	GaussianNB	0.742481	0.716165	0.721805
False	none	chi2	13	GaussianNB	0.742481	0.716165	0.729323
False	none	sfs	8	DecisionTreeClassifier	1	0.716165	0.699248
False	none	sfs	11	DecisionTreeClassifier	1	0.716165	0.75188
False	std	chi2	10	GaussianNB	0.742481	0.714286	0.736842
False	std	chi2	17	GaussianNB	0.733083	0.714286	0.714286
False	std	chi2	19	GaussianNB	0.723684	0.714286	0.721805
False	std	chi2	21	GaussianNB	0.729323	0.714286	0.699248
False	std	chi2	24	GaussianNB	0.725564	0.714286	0.684211
False	std	chi2	1	RandomForestClassifier	0.930451	0.714286	0.721805
True	none	chi2	12	GaussianNB	0.746241	0.714286	0.736842
True	none	chi2	22	GaussianNB	0.729323	0.714286	0.699248
True	none	chi2	23	GaussianNB	0.733083	0.714286	0.706767
True	std	chi2	12	GaussianNB	0.746241	0.714286	0.736842
True	std	chi2	22	GaussianNB	0.729323	0.714286	0.699248
True	std	chi2	23	GaussianNB	0.733083	0.714286	0.706767
False	std	sfs	4	DecisionTreeClassifier	1	0.714286	0.714286
False	std	sfs	7	DecisionTreeClassifier	1	0.714286	0.721805
False	std	sfs	22	DecisionTreeClassifier	1	0.714286	0.729323
False	std	sfs	24	DecisionTreeClassifier	1	0.714286	0.729323
True	std	sfs	7	DecisionTreeClassifier	1	0.714286	0.699248
True	std	sfs	8	DecisionTreeClassifier	1	0.714286	0.706767
True	std	sfs	11	DecisionTreeClassifier	1	0.714286	0.759398
True	none	sfs	7	DecisionTreeClassifier	1	0.714286	0.699248
True	none	sfs	8	DecisionTreeClassifier	1	0.714286	0.706767
True	none	sfs	11	DecisionTreeClassifier	1	0.714286	0.759398
False	none	chi2	10	GaussianNB	0.742481	0.714286	0.736842
False	none	chi2	15	GaussianNB	0.740602	0.714286	0.729323
False	none	chi2	19	GaussianNB	0.723684	0.714286	0.721805
False	none	chi2	1	RandomForestClassifier	0.930451	0.714286	0.721805
False	none	sfs	4	DecisionTreeClassifier	1	0.714286	0.714286
False	none	sfs	7	DecisionTreeClassifier	1	0.714286	0.721805
False	none	sfs	22	DecisionTreeClassifier	1	0.714286	0.729323
False	none	sfs	24	DecisionTreeClassifier	1	0.714286	0.729323
False	std	chi2	25	GaussianNB	0.729323	0.712406	0.691729
True	none	chi2	19	GaussianNB	0.736842	0.712406	0.706767
True	none	chi2	24	GaussianNB	0.731203	0.712406	0.706767
True	none	chi2	25	GaussianNB	0.729323	0.712406	0.714286
True	std	chi2	19	GaussianNB	0.736842	0.712406	0.706767
True	std	chi2	24	GaussianNB	0.731203	0.712406	0.706767
True	std	chi2	25	GaussianNB	0.729323	0.712406	0.714286
False	std	sfs	1	RandomForestClassifier	0.973684	0.712406	0.684211
True	std	sfs	1	RandomForestClassifier	0.992481	0.712406	0.654135
True	none	sfs	1	RandomForestClassifier	0.992481	0.712406	0.654135
False	none	chi2	12	GaussianNB	0.742481	0.712406	0.744361
False	none	chi2	17	GaussianNB	0.733083	0.712406	0.714286
False	std	chi2	11	GaussianNB	0.738722	0.710526	0.736842
False	std	chi2	12	GaussianNB	0.740602	0.710526	0.744361
False	std	chi2	15	GaussianNB	0.738722	0.710526	0.729323
False	std	chi2	22	GaussianNB	0.734962	0.710526	0.691729
True	none	chi2	8	GaussianNB	0.757519	0.710526	0.75188
True	std	chi2	8	GaussianNB	0.757519	0.710526	0.75188
False	std	sfs	18	DecisionTreeClassifier	1	0.710526	0.721805
True	std	sfs	18	DecisionTreeClassifier	1	0.710526	0.706767
True	none	sfs	18	DecisionTreeClassifier	1	0.710526	0.706767
False	none	chi2	11	GaussianNB	0.738722	0.710526	0.736842
False	none	chi2	21	GaussianNB	0.729323	0.710526	0.706767
False	none	chi2	24	GaussianNB	0.725564	0.710526	0.691729
False	none	chi2	25	GaussianNB	0.731203	0.710526	0.691729
False	none	sfs	18	DecisionTreeClassifier	1	0.710526	0.721805
False	std	chi2	3	DecisionTreeClassifier	1	0.708647	0.714286
False	none	chi2	22	GaussianNB	0.734962	0.708647	0.691729
False	none	chi2	3	DecisionTreeClassifier	1	0.708647	0.714286
False	std	chi2	23	GaussianNB	0.727444	0.706767	0.691729
False	std	chi2	4	DecisionTreeClassifier	1	0.706767	0.676692
True	none	chi2	16	GaussianNB	0.738722	0.706767	0.714286
True	std	chi2	16	GaussianNB	0.738722	0.706767	0.714286
False	std	sfs	13	DecisionTreeClassifier	1	0.706767	0.774436
False	std	sfs	21	DecisionTreeClassifier	1	0.706767	0.706767
True	std	sfs	5	DecisionTreeClassifier	1	0.706767	0.676692
True	std	sfs	21	DecisionTreeClassifier	1	0.706767	0.684211
True	std	sfs	24	DecisionTreeClassifier	1	0.706767	0.721805
True	none	sfs	5	DecisionTreeClassifier	1	0.706767	0.676692
True	none	sfs	21	DecisionTreeClassifier	1	0.706767	0.684211
True	none	sfs	24	DecisionTreeClassifier	1	0.706767	0.721805
False	none	chi2	4	DecisionTreeClassifier	1	0.706767	0.676692
False	none	sfs	13	DecisionTreeClassifier	1	0.706767	0.774436
False	none	sfs	21	DecisionTreeClassifier	1	0.706767	0.706767
False	none	sfs	1	RandomForestClassifier	0.969925	0.706767	0.691729
True	none	chi2	11	GaussianNB	0.75188	0.704887	0.736842
True	none	chi2	15	GaussianNB	0.740602	0.704887	0.736842
True	std	chi2	11	GaussianNB	0.75188	0.704887	0.736842
True	std	chi2	15	GaussianNB	0.740602	0.704887	0.736842
False	std	none	-1	GaussianNB	0.723684	0.704887	0.661654
True	std	sfs	4	DecisionTreeClassifier	1	0.704887	0.699248
True	std	sfs	13	DecisionTreeClassifier	1	0.704887	0.774436
True	none	sfs	4	DecisionTreeClassifier	1	0.704887	0.699248
True	none	sfs	13	DecisionTreeClassifier	1	0.704887	0.774436
False	std	sfs	5	DecisionTreeClassifier	1	0.703008	0.684211
False	none	chi2	23	GaussianNB	0.729323	0.703008	0.691729
False	none	sfs	5	DecisionTreeClassifier	1	0.703008	0.684211
True	none	chi2	1	DecisionTreeClassifier	1	0.701128	0.759398
True	std	chi2	1	DecisionTreeClassifier	1	0.701128	0.759398
False	std	sfs	15	DecisionTreeClassifier	1	0.701128	0.759398
False	std	sfs	17	DecisionTreeClassifier	1	0.701128	0.714286
True	std	sfs	23	DecisionTreeClassifier	1	0.701128	0.721805
True	std	sfs	25	DecisionTreeClassifier	1	0.701128	0.729323
True	none	sfs	23	DecisionTreeClassifier	1	0.701128	0.721805
True	none	sfs	25	DecisionTreeClassifier	1	0.701128	0.729323
False	none	sfs	15	DecisionTreeClassifier	1	0.701128	0.759398
False	none	sfs	17	DecisionTreeClassifier	1	0.701128	0.714286
False	std	sfs	16	DecisionTreeClassifier	1	0.699248	0.736842
False	std	sfs	19	DecisionTreeClassifier	1	0.699248	0.729323
False	std	sfs	25	DecisionTreeClassifier	1	0.699248	0.721805
True	std	sfs	17	DecisionTreeClassifier	1	0.699248	0.721805
True	none	sfs	17	DecisionTreeClassifier	1	0.699248	0.721805
False	none	none	-1	GaussianNB	0.731203	0.699248	0.669173
False	none	sfs	16	DecisionTreeClassifier	1	0.699248	0.736842
False	none	sfs	19	DecisionTreeClassifier	1	0.699248	0.729323
False	none	sfs	25	DecisionTreeClassifier	1	0.699248	0.721805
False	std	chi2	2	DecisionTreeClassifier	1	0.697368	0.691729
False	std	sfs	23	DecisionTreeClassifier	1	0.697368	0.721805
True	std	sfs	16	DecisionTreeClassifier	1	0.697368	0.729323
True	none	sfs	16	DecisionTreeClassifier	1	0.697368	0.729323
False	none	chi2	2	DecisionTreeClassifier	1	0.697368	0.691729
False	none	sfs	23	DecisionTreeClassifier	1	0.697368	0.721805
False	std	sfs	2	DecisionTreeClassifier	1	0.695489	0.706767
False	std	sfs	10	DecisionTreeClassifier	1	0.695489	0.744361
False	std	sfs	12	DecisionTreeClassifier	1	0.695489	0.699248
True	std	sfs	15	DecisionTreeClassifier	1	0.695489	0.759398
True	std	sfs	19	DecisionTreeClassifier	1	0.695489	0.721805
True	none	sfs	15	DecisionTreeClassifier	1	0.695489	0.759398
True	none	sfs	19	DecisionTreeClassifier	1	0.695489	0.721805
False	none	sfs	2	DecisionTreeClassifier	1	0.695489	0.706767
False	none	sfs	10	DecisionTreeClassifier	1	0.695489	0.744361
False	none	sfs	12	DecisionTreeClassifier	1	0.695489	0.699248
False	std	sfs	6	DecisionTreeClassifier	1	0.693609	0.699248
False	std	sfs	9	DecisionTreeClassifier	1	0.693609	0.729323
True	std	sfs	10	DecisionTreeClassifier	1	0.693609	0.736842
True	none	sfs	10	DecisionTreeClassifier	1	0.693609	0.736842
False	none	sfs	6	DecisionTreeClassifier	1	0.693609	0.699248
False	none	sfs	9	DecisionTreeClassifier	1	0.693609	0.729323
False	std	sfs	14	DecisionTreeClassifier	1	0.691729	0.714286
True	std	sfs	9	DecisionTreeClassifier	1	0.691729	0.729323
True	std	sfs	12	DecisionTreeClassifier	1	0.691729	0.706767
True	none	sfs	9	DecisionTreeClassifier	1	0.691729	0.729323
True	none	sfs	12	DecisionTreeClassifier	1	0.691729	0.706767
False	none	sfs	14	DecisionTreeClassifier	1	0.691729	0.714286
False	std	chi2	1	DecisionTreeClassifier	1	0.68985	0.699248
True	std	sfs	6	DecisionTreeClassifier	1	0.68985	0.676692
True	none	sfs	6	DecisionTreeClassifier	1	0.68985	0.676692
False	none	chi2	1	DecisionTreeClassifier	1	0.68985	0.699248
True	std	sfs	14	DecisionTreeClassifier	1	0.68797	0.721805
True	none	sfs	14	DecisionTreeClassifier	1	0.68797	0.721805
True	std	sfs	2	DecisionTreeClassifier	1	0.68609	0.699248
True	none	sfs	2	DecisionTreeClassifier	1	0.68609	0.699248
False	std	sfs	1	DecisionTreeClassifier	1	0.682331	0.684211
False	none	sfs	1	DecisionTreeClassifier	1	0.682331	0.684211
True	std	sfs	1	DecisionTreeClassifier	1	0.676692	0.684211
True	none	sfs	1	DecisionTreeClassifier	1	0.676692	0.684211
False	std	sfs	3	DecisionTreeClassifier	1	0.671053	0.736842
False	none	sfs	3	DecisionTreeClassifier	1	0.671053	0.736842
True	std	sfs	3	DecisionTreeClassifier	1	0.667293	0.721805
True	none	sfs	3	DecisionTreeClassifier	1	0.667293	0.721805

## Sheet: Niki. DeepLearningBasedClass
net	augmentation	val_loss	accuracy_test
resnet101	std	0.243188	77.4436
resnet50	std	0.253247	77.4436
resnet50	min	0.268886	78.1955
resnet18	std	0.273648	81.9549
resnet18	big	0.279209	75.9398
resnet101	big	0.294509	78.9474
resnet18	min	0.311423	77.4436
resnet101	min	0.337893	78.1955
resnet50	auto_2	0.382313	74.4361
resnet18	auto_2	0.386239	72.1805
resnet18	auto_1	0.413773	72.9323
resnet101	auto_2	0.43152	78.1955
resnet50	big	0.436581	79.6992
resnet101	auto_1	0.446518	77.4436
resnet50	auto_1	0.453658	77.4436
